# Supplementary material for: Copaifera langsdorffii Oleoresin-Loaded Nanostructured Lipid Carrier Emulgel Improves Cutaneous Healing by Anti-Inflammatory and Re-Epithelialization Mechanisms
Source: Int J Mol Sci. 2023 Nov 1;24(21):15882. doi: 10.3390/ijms242115882 (PMC10648863; doi:10.3390/ijms242115882)
Supplement: Supplementary file 1 [file ijms-24-15882-s001.zip]

Archive with 1 entries (1 files):
- ijms-2610112-supplementary.pdf
